# Supplementary material for: Trend prediction and influencing factors of the production comparative advantage of China’s main apple-producing provinces
Source: PLoS One. 2024 Oct 18;19(10):e0311912. doi: 10.1371/journal.pone.0311912 (PMC11488726; doi:10.1371/journal.pone.0311912)
Supplement: S1 Data — (XLSX) [file pone.0311912.s001.xlsx]

## Sheet: Sheet7
Mean apple comprehensive comparative advantage of main-producing provinces
year	Hebei	Shanxi	Liaoning	Shandong	Henan	Shaanxi	Gansu	Ningxia	Mean
2013	0.953819	1.7822	1.28793	1.36035	1.01589	1.75195	1.48509	1.01	1.3309
2014	0.974885	1.80721	1.30003	1.38263	1.05096	1.80105	1.57596	1.00872	1.36268
2015	0.954265	1.77355	1.27288	1.3615	1.02485	1.77299	1.57717	0.9659	1.33789
2016	0.956379	1.76304	1.33536	1.37073	0.98841	1.78161	1.67432	1.09328	1.37039
2017	0.978188	1.73743	1.33836	1.38507	0.977804	1.80406	1.68051	1.09353	1.37437
2018	1.00009	1.75294	1.35669	1.44618	0.994824	1.83495	1.71201	0.752287	1.35625
2019	0.994242	1.74216	1.37156	1.44096	0.989794	1.87122	1.72504	1.09721	1.40402
2020	1.03332	1.74485	1.41139	1.43473	1.00431	1.90556	1.77291	0.809036	1.38951
2021	1.05716	1.69155	1.40434	1.44546	1.03432	1.93972	1.79335	1.06747	1.42917
2022	1.07319	1.66581	1.43856	1.4706	1.04988	1.97452	1.79359	0.887142	1.41916
Mean apple scale comparative advantage of main-producing provinces
year	Hebei	Shanxi	Liaoning	Shandong	Henan	Shaanxi	Gansu	Ningxia	Mean
2013	1.21765	2.54384	2.03539	2.61951	2.09029	3.06219	4.28649	1.70525	2.44508
2014	1.22466	2.65955	2.13658	2.71216	2.21236	3.19117	4.50643	1.7509	2.54923
2015	1.20811	2.5215	2.09583	2.57216	2.11939	3.06541	4.31834	1.55833	2.43238
2016	1.19419	2.4023	2.20891	2.57784	1.9701	3.03486	4.14932	2.06855	2.45076
2017	1.2496	2.42186	2.28616	2.62248	1.9066	3.08823	4.34711	2.03311	2.49439
2018	1.38138	2.48785	2.38533	2.7502	1.82128	3.28613	4.57701	1.85704	2.56828
2019	1.53679	2.41556	2.40165	2.61467	1.71283	3.36318	4.69081	1.68748	2.55287
2020	3.17423	2.4023	2.46578	2.59243	1.65112	3.40794	4.82782	1.73298	2.78182
2021	1.57675	2.33191	2.49163	2.58325	1.69276	3.44307	4.9685	1.76182	2.60621
2022	1.61754	2.30946	2.543	2.63367	1.72644	3.53693	5.03695	1.70511	2.63864
Mean apple efficiency comparative advantage of main-producing provinces
year	Hebei	Shanxi	Liaoning	Shandong	Henan	Shaanxi	Gansu	Ningxia	Mean
2013	0.747151	1.2486	0.814961	0.70645	0.493729	1.00233	0.514523	0.598216	0.765745
2014	0.776051	1.22803	0.791023	0.704856	0.49925	1.01648	0.551131	0.581141	0.768496
2015	0.753756	1.24746	0.773073	0.720668	0.495576	1.02547	0.576026	0.598692	0.77384
2016	0.765926	1.29389	0.807272	0.728871	0.49589	1.04589	0.675614	0.577821	0.798898
2017	0.765729	1.24642	0.783506	0.731534	0.50147	1.05389	0.64965	0.588168	0.790046
2018	0.724049	1.23512	0.771643	0.760472	0.543395	1.02463	0.640373	0.304751	0.750554
2019	0.643233	1.25649	0.783282	0.794125	0.571973	1.04112	0.634381	0.713417	0.804752
2020	0.336383	1.26732	0.80787	0.794026	0.610876	1.0655	0.651062	0.377696	0.738842
2021	0.708798	1.22704	0.791513	0.808807	0.631995	1.09278	0.647297	0.646774	0.819376
2022	0.712024	1.20155	0.813785	0.821162	0.638453	1.10229	0.638675	0.461565	0.798688
